# Supplementary material for: Duplication and parallel evolution of the pancreatic ribonuclease gene (RNASE1) in folivorous non-colobine primates, the howler monkeys (Alouatta spp.)
Source: Sci Rep. 2019 Dec 30;9:20366. doi: 10.1038/s41598-019-56941-7 (PMC6937293; doi:10.1038/s41598-019-56941-7)
Supplement: Supplementary file 2 — Supporting Information2. [file 41598_2019_56941_MOESM2_ESM.txt]

>Saguinus_oedipus_LYZ
ATGAAGGTTCTCATTCTTCTGGGGCTTGTCCTCCTTTCTGTCATGGTACAGGGCAAGGTCTTCGAAAGGTGTGAGTTGGCCAGAACTCTGAAAAGACTTGGATTGGATGGCTACAGGGGAATCAGCCTAGCAAACTGGATGTGTTTGGCCAAATGGGAGAGTGATTATAACACACGTGCTACAAACTACAATCCTGGAGACCAAAGCACTGATTATGGGATATTTCAGATCAATAGCCACTATTGGTGTAATAACGGCAGAACCCCAGGAGCAGTTAATGCCTGTCATATATCCTGCAATGCTTTGCTGCAAGATGACATCACTGAAGCTGTGGCCTGTGCAAAGAGGGTTGTCCGTGATCCACAAGGCATTAGAGCATGGGTGGCATGGAAAGCTCATTGTCAAAACAGAGATGTCAGTCAGTATATTCAAGGTTGTGGAGTATGA
>Saimiri_boliviensis_LYZ
ATGAAGGTTCTCATTATTCTGGGGCTTGTCCTCCTTTCTGTCATGGTCCAGGGCAAGGTCTTCGAAAGGTGTGAGTTGGCCAGAACTCTGAAAAGGCTTGGAATGGATGGCTACAGGGGAATCAGCCTAGCAAACTGGATGTGTTTGGCCAAATGGGAGAGTGACTATAACACACGTGCTACAAACTACAATCCTGGAGACCAAAGCACTGATTATGGGATATTTCAGATCAATAGCCACTATTGGTGTAATAATGGCAGAACCCCAGGAGCAGTTAATGCCTGTCATATATCCTGCAATGCTTTGCTGCAAGATGACATCACTCAAGCTGTGGCCTGTGCAAAGAGGGTTGTCCGTGATCCACAAGGCATTAGAGCATGGGTGGCATGGAAAGCTCATTGTCAAAACAGAGATGTCAGTCAGTATGTTCAAGGTTGTGGAGTATAA
>Callithrix_jacchus_LYZ
ATGAAGGTTCTCATTATTCTGGGGCTGGTCCTCCTTTCTGTCATGGTCCAGGGCAAGGTCTTTGAAAGGTGTGAGTTGGCCAGAACTCTGAAAAGGTTTGGACTGGATGGCTACAGGGGAATCAGCCTAGCAAACTGGATGTGTTTGGCCAAATGGGAGAGTGATTATAACACACGTGCTACAAACTACAATCCTGGAGACCAAAGCACTGATTATGGGATATTTCAGATCAATAGCCACTATTGGTGTAACAATGGCAGAACCCCAGGAGCAGTTAATGCCTGTCATATATCCTGCAATGCTTTGCTGCAAGATGACATCACTGAAGCTGTGGCCTGTGCAAAGAGGGTTGTCCGCGATCCACAAGGCATTAGGGCATGGGTGGCATGGAAAGCTCATTGTCAAAACAGAGATGTCAGTCAGTATGTTCAAGGTTGTGGAGTATAA
>Alouatta_palliata_LYZ
ATGAAGGTTCTCATTATTCTGGGGCTTGTCCTCCTTTCTGTCATGGTCCAGGGCAAGGTCTTCAAAAGATGTGAGTTGGCCAGAACTCTGAAAAGGCTTGGACTGGATGGCTACAGGGGAATCAGCCTAGCAAACTGGATGTGTTTGGCCAGATGGGAGAGTGGTTATAACACACGTGCTACAAACTACAATCCTGGAGACCAAAGCACTGATTATGGGATATTTCAGATCAATAGCCGCTATTGGTGTAACGATGGCAAAACCCCAAGAGCAGTTAATGCCTGTCATATATCCTGCAATGCTTTGCTGCAAGATGACATCACTGAAGCTGTGGCCTGTGCAAAGAGGGTTGTCCGTGATCCACAAGGCATTAAAGCATGGGTGGCATGGAGAACTCATTGTCAAAACAAAGATGTCAGTCAGTATGTTCAAGGTTGTGGAGTATAA
>Papio_anubis_LYZ
ATGAAGGCTGTCATTATTCTGGGGCTTGTCCTCCTTTCTGTCACGGTCCAGGGCAAGATCTTTGAAAGGTGTGAGTTGGCCAGAACTCTGAAAAGATTGGGACTGGATGGCTACAGGGGAATCAGCCTAGCAAACTGGGTGTGTTTGGCCAAATGGGAGAGTGATTATAACACACAAGCTACAAACTACAATCCTGGAGACCAAAGCACTGATTATGGGATATTTCAGATCAATAGCCACTACTGGTGTAATAATGGCAAAACCCCAGGAGCAGTTAATGCCTGTCATATATCCTGCAATGCTTTGCTGCAAGATAACATCGCTGATGCTGTAACTTGTGCAAAGAGGGTGGTCAGTGATCCACAAGGCATTAGAGCATGGGTGGCATGGAGAAATCACTGTCAAAACAGAGATGTCAGTCAGTATGTTCAAGGTTGTGGAGTGTAA
>Colobus_guereza_LYZ
ATGAAGGCTCTCATTATTCTGGGGCTTGTCCTCCTTTCTGTCACGGTCCAGGGCAAGATCTTTGAAAGGTGTGAGTTGGCCAGAACTCTGAAAAAATTGGGACTGGATGGCTACAAGGGAGTCAGCCTAGCAAACTGGGTGTGTTTGGCCAAATGGGAGAGTGGTTATAACACAGACGCTACAAACTACAATCCTGGAGATGAAAGCACTGATTATGGGATATTTCAGATCAATAGCCGCTACTGGTGTAATAATGGCAAAACCCCAGGAGCAGTTAATGCCTGTCATATATCCTGCAATGCTTTGCTGCAAAATAACATCGCTGATGCTGTAGCTTGTGCAAAGAGGGTTGTCAGTGATCCACAAGGCATTCGAGCATGGGTGGCATGGAAAAAGCACTGTCAAAACAGAGATGTCAGTCAGTATGTTGAAGGTTGTGGAGTATAA
>Nasalis_larvatus_LYZ
ATGAAGGCTCTCATTATTCTGGGGCTTGTCCTCCTTTCTGTCACCGTCCAGGGCAAGATCTTTGAAAGGTGTGAGTTGGCCAGAACTCTGAAAAAATTGGGACTGGATGGCTACAAGGGAGTCAGCCTAGCAAACTGGGTGTGTTTGGCCAAATGGGAGAGTGGTTATAACACAGAAGCTACAAACTACAATCCTGGAGACGAAAGCACTGATTATGGGATATTTCAGATCAATAGCCGCTACTGGTGTAATAATGGCAAAACCCCAGGAGCAGTTGATGCCTGTCATATATCCTGCAGTGCTTTGCTGCAAAATAACATCGCTGATGCTGTAGCTTGTGCAAAGAGGGTTGTCAGTGATCCACAAGGCATTCGAGCATGGGTGGCATGGAGAAATCACTGTCAAAACAGAGATGTCAGTCAGTACGTTAAAGGTTGTGGAGTGTAA
>Bos_taurus_LYZ2-C
ATGAAGGCTCTCGTTATTCTGGGGTTTCTCTTCCTTTCTGTCGCTGTCCAAGGCAAGGTCTTTGAGAGATGTGAGCTTGCCAGAACTCTGAAGAAACTTGGACTGGACGGCTATAAGGGAGTCAGCCTGGCAAACTGGTTGTGTTTGACCAAATGGGAAAGCAGTTATAACACAAAAGCTACAAACTACAATCCTAGCAGTGAAAGCACTGATTATGGGATATTTCAGATCAACAGCAAATGGTGGTGTAATGATGGCAAAACCCCTAATGCAGTTGACGGCTGTCATGTATCCTGCAGCGAATTAATGGAAAATGACATCGCTAAAGCTGTAGCGTGTGCAAAGCATATTGTCAGTGA---GCAAGGCATTACAGCCTGGGTGGCATGGAAAAGTCATTGTCGAGACCATGACGTCAGCAGTTACGTTGAGGGTTGCACCCTGTAA
