# Supplementary material for: Duplication and parallel evolution of the pancreatic ribonuclease gene (RNASE1) in folivorous non-colobine primates, the howler monkeys (Alouatta spp.)
Source: Sci Rep. 2019 Dec 30;9:20366. doi: 10.1038/s41598-019-56941-7 (PMC6937293; doi:10.1038/s41598-019-56941-7)
Supplement: Supplementary file 3 — Supporting Information3. [file 41598_2019_56941_MOESM3_ESM.txt]

>Tarsius_syrichta_RNASE1
ATGTTTCTGGAGAAGTCCCTTGTCCTGCTCCCGCTGCTTGTCCTGGTACTGCTGCTGCTGGACTGGATTCAGCCCTCCCTGGGCAAGGAATCCCGGGCCATGAAGTTCCAGCGGCAGCACATGGACTCCGGCAGTTCCCC---CAGCAGCAACACTACCTACTGCAACGAAATGATGAGACGCCGGAATTTGACACAGGGACGGTGCAAGCCGGTGAACACCTTTGTGCACGAGCCCCTGGAGGACGTCCAGGCCGTCTGCTTCCAGGGAAATGTCAACTGCAAGAACGGGCAGACCAACTGCTACAGGAGCAGCTCCAGCATGCACATCACAGACTGCCGTCTGACAGGCAGCTCCAAGTACCCCAACTGTGCCTACCGGACCACCCGGAAGGAGAGACACATCATTGTGGCCTGTGAGGGGAACCCATATGTGCCAGTTCACTTTGATGCTTCTGTGGAGGATTCCACCTAA
>Saimiri_sciureus_RNASE1
ATGGCTCTGGAGAAGTCTCTCGCCCTGCTCCCTCTGCTAGTCCTGGTGCTGCTGGTGCTGGGCTGGGTCCAGCCTTCCCTGGGCAGGGAATCCCGAGCCAAGAAGTTCCAGCGGCAGCACATGGACTCAGATGGTTCCCC---CAGCAGCAACCCCACCTACTGCAACGACATGATGAGGCGCCGGAATATGACACAGGGACGGTGCAAACCAGTGAACACCTTTGTGCACGAGCCCCTGGTAGATGTCCAGGATGTCTGCTTCCAGGAAAAGGTCACCTGCAAGAACGGGCAGGCCAACTGCTACAAGAGCAGCTCCAGCATGCACATCACCGACTGCCGCCTGACGAATGGCTCCAGGTACCCCAACTGTGCATACCGGACCAGCCAGAAGGAGAGACACATCATTGTGGCCTGTGAAGGGAACCCGTATGTGCCTGTCCACTTCGATGCTTCTGTGGAGGACTCCACCTAA
>Cebus_capucinus_RNASE1
ATGGCTCTGGAGAAGTCCCTCGCCCTGCTCCCTCTGCTAGTCCTGGTGCTGCTGGTGCTGGGCTGGGTCCAGCCTTCCCTGGGCAAGGAATCCCGGGCCAAGAAGTTCCAGCGGCAGCACATGGACTCAGACGGTTCCCC---CAGCAGCAACCCCACCTACTGCAACGACATGATGAGGCGCCGGAATATGACACAGGGACGGTGCAAACCAGTGAACACCTTTGTGCACGAGCCCCTGGTAGATGTCCAGGATGTCTGCTTCCAGGAAAAGATCACCTGCAAGAACGGGCAGGCCAACTGCTACAAGAGCAGCTCCAGCATGCGCATCACTGACTGCCGCCTGACGAACGGATCCAGGTACCCCAACTGTGCATACCGGACCAGCCAGAAGGAGAGACACATCATTGTGGCCTGTGAAGGGAGCCCGTATGTGCCTGTCCACTTCGATGCTTCTGTGGAGGACTCCACCTAA
>Lagothrix_lagotricha_RNASE1
ATGGCTCTGGAGAAGTCCCTCGCCCTGCTGCCTCTGCTAGTCCTGGTGCTGCTGGTGCTGGGCTGGGTCCAGCCTTCCCTGGGCAAGGAATCCCGAGCCAAGAAGTTCCAGCGGCAGCACATGGACTCAGACGGTTCCCT---CAGCAGCAACCCCACCTACTGCAACAACATGATGAGGCGCCGGAATATGACACAGGGATGGTGCAAACCAGTGAACACCTTTGTGCATGAGCCCCTGGTAGATGTCCAGGATGTCTGCTTCCAGGAAAATGTCACCTGCAAGAACGGGCAGGCCAACTGCTACAAGAGCAGCTCCAGCATGCACATCACCGACTGCCGCCTGACGAGCGGCTCCAGGTACCCCAACTGTGCATACCAGACTAGCCAGAAGGAGAGACACATCATTGTGGCCTGTGAAGGGAACCCGTATGTGCCCGTCCACTTCGATGCTTCTGTGGAGGACTCCACCTAA
>Ateles_geoffroyi_RNASE1
ATGGCTCTGGAGAAGTCCCTCGCCCTGCTCCCTCTGCTAGTCCTGGTGCTGCTGGTGCTGGGCTGGGTCCAGCCTTCCCTGGGCAAGGAATCCCGGGCCAAGAAGTTCCAGCGGCAGCACATGGACTCAGACGGTTCCCC---CAGCAGCAACCCCACCTACTGCAACGACATGATGAAGCGCCGGAATATGACACAGGGACGGTGCAAACCAGTGAACACCTTTGTGCATGAGCCCCTGGTAGATGTCCAGGATGTCTGCTTCCAGGAAAATGTCACCTGCAAGAACGGGCAGGCCAACTGCTACAAGAGCAGCTCCAGCATGCACATCACCGACTGCCGCCTGACGAACGGCTCCAGGTACCCCAACTGTGCATACCGGACCAGCCAGAAGGAGAGACACATCATTGTGGCCTGTGAAGGGAACCCGTATGTGCCCGTCCACTTCGATGCTTCTGTGGAGGACTCCACTTAA
>Apigra_RNASE1
ATGGCTCTGGAGAAATCCCTCACCCTGCTCCCTCTGCTAGTCCTGGTGCTGCTGGTGCTGGGCTGGGTCCAGCCTTCCCTGGGCAAGGAATCCCGAGCCAAGAAGTTCCAGCGGCAGCACATGGACTCAGACGGTTCCCC---TAGCAGCAACCCTACCTACTGCAACGACATGATGAGACGCCGGAATATGACACAGGGACGGTGCAAACCAGTGAACACCTTTGTGCACGAGCCCCTGGTAGATGTCCAGGATGTCTGCTTCCAGGAAAATGTCACCTGCAAGAACGGGCAGTCCAACTGCTACAAGAGCAACTCCAGCATGCACATCACCGACTGCCGCCTGACGAACGGCTCCAAGTACCCCAACTGTGCATACCGGACCAGCCAGAAGGAGGGACACATCATTGTGGCCTGTGAAGGGAACCCATATGTGCCCGTCCACTTCGATGCTTCTGTGGAGGACTCCACCTAA
>Asara_RNASE1_Hap1
ATGGCTCTGGAGAAATTCCTCACCCTGCTCCCTCTGCTAGTCCTGGTGTTGCTGGTGCTGGGCTGGGTCCAGCCTTCCCTGGGCAAGGAATCCCGAGCCAAGAAGTTCCAGCGGCAGCACATGGACTCAGACGGTGCCCC---TAGCAGCAACCCTACCTACTGCAACAACATGATGAGACGCCGGAATATGACACAGGGACGGTGCAAACCAGTGAACACCTTTGTGCACGAGCCCCTGGTAGATGTCCAGGATGTCTGCTTCCAGGAAAATGTCACCTGCAAGAACGGGCAGTCCAACTGCTACAAGAGCAACTCCAGCATGCACATCACCGACTGCCGCCTGACGAGCGGCTCCAAGTACCCCAACTGTGCATACCGGACCAGCCAGAAGGAGAGACACATCATTGTGGCCTGTGAAGGGAACCCATATGTGCCCGTCCACTTCGATGCTTCTGTGGAGGACTCCACCTAA
>Asara_RNASE1_Hap2
ATGGCTCTGGAGAAATCCCTCACCCTGCTCCCTCTGCTAGTCCTGGTGCTGCTGGTGCTGGGCTGGGTCCAGCCTTCCCTGGGCAAGGAATCCCGAGCCAAGAAGTTCCAGCGGCAGCACATGGACTCAGACGGTGCCCC---TAGCAGCAACCCTACCTACTGCAACAACATGATGAGACGCCGGAATATGACACAGGGACGGTGCAAACCAGTGAACACCTTTGTGCACGAGCCCCTGGTAGATGTCCAGGATGTCTGCTTCCAGGAAAATGTCACCTGCAAGAACGGGCAGTCCAACTGCTACAAGAGCAACTCCAGCATGCACATCACCGACTGCCGCCTGACGAACGGCTCCAAGTACCCCAACTGTGCATACCGGACCAGCCAGAAGGAGAGACACATCATTGTGGCCTGTGAAGGGAACCCATATGTGCCCGTCCACTTCGATGCTTCTGTGGAGGACTCCACCTAA
>Aseniculus_RNASE1
ATGGCTCTGGAGAAGTCCCTCGCCCTGCTCCCTCTGCTAGTCCTGGTGCTGCTGGTGCTGGGCTGGGTCCAGCCTTCCCTGGGCAAGGAATCCCGAGCCAAGAAGTTCCAGCGGCAGCACATGGACTCAGACGGTGCCCC---TAGCAGCAACCCTACCTACTGCAACAACATGATGAGACGCCGGAATATGACACAGGGACGGTGCAAACCAGTGAACACCTTTGTGCACGAGCCCCTGGTAGATGTCCAGGATGTCTGCTTCCAGGAAAATGTCACCTGCAAGAACGGGCAGGCCAACTGCTACAAGAGCAACTCCAGCATGCACATCACCGACTGCCGCCTGACGAGCGGCTCCAAGTACCCCAACTGTGCATACCGGACCAGCCAGAAGGAGAGACACATCATTGTGGCCTGTGAAGGGAACCCATATGTGCCCGTCCACTTCGATGCTTCTGTGGAGGACTCCACCTAA
>Saguinus_oedipus_RNASE1
ATGGCTCTGGAGAAGTCCCTCGCCCTGCTCCCTCTGCTAGTCCTGGTGCTGCTGGTGCTGGGCTGGGTCCAGCCTTCCCTGGGCAAGGAATCCCGGGCCCAGAAGTTCCAGCGGCAGCACATGGACTCAGACGGTTCCCC---CAGCAGCAACCCCACCTACTGCAACAACATGATGAGGCGCCGGAATATGACACAGGGACGGTGCAAACCAGTGAACACCTTTGTGCACGAGCCCCTGGTAGATGTCCAGGATGTCTGCTTCCAGGAAAAGGTCACCTGCAAGAACGGGCAGCCCAACTGCTACAAGAGCAGCTCCAGCATGCGTATCACCGACTGCCGCCTGACAAACGGCTCCAGGTACCCCAACTGTGCATACCGGACCAGCCAGAAGGAGAGACACATCATTGTGGCCTGTGAAGGGAACCCGTATGTCCCCGTCCACTTCGATGCTTCTGTGGAGGACTCCACCTAA
>Callithrix_jacchus_RNASE1
ATGGCTCTGGAGAAGTCCCTCGCCCTGCTCCCTCTGTTAGTCCTGGTGCTGCTGGTGCTGGGCTGGGCCAAGCCTTCCCTGGGCAAGGAATCCCGGGCCGAGAAGTTCCAGCGGCAGCACATGGACTCAGATGGTTCCCC---CAGCAGCAACCCCACCTACTGCAACAACATGATGAGGCGCCGGAATATGACACAGGGACGGTGCAAACCAGTGAACACCTTTGTGCACGAGCCCCTGGTAGATGTCCAGAATGTCTGCTTCCAGGAAAAGGTCACCTGCAAGAACGGGCAGCCCAACTGCTACAAGAGCAGCTCCAGCATGCGTATCACCGACTGCCGCCTGACAAACGGCTCCAGGTACCCCAACTGTGCATACCGGACCAGCCAGAAGGAGAGACACATCATTGTGGCCTGTGAAGGGAACCCGTATGTGCCCGTCCACTTCGATGCTTCAGTGGAGGGCTCCACCTAA
>Aotus_nancymaae_RNASE1
ATGGCTCTGGAGAAGTCCCTCGCCCGGCTCCCTCTGCTAGTCCTGGTGCTGCTGGTGCTGGGCTGGGTCCAGCCTTCCCTGGGCGGGGAATCCCGGGCCGAGAAGTTCCAGCGGCAGCACATGGACTCAGACGGTTCCCC---CAGCAGCAGCTCCACCTACTGCAACGACATGATGAGGCGCCGGAATATGACACAGGGATGGTGCAAACCAGTGAACACCTTTGTGCACGAGCCCCTGGTAGATGTCCAGGACGTCTGCTTCCAGGAAAACGTCACCTGCAAGAACGGGCAGGCCAACTGCTACAAGAGCAGCTCCAGCATGCGCATCACTGACTGCCGCCTGACGAATGGCTCCAAGTACCCCAACTGTGCATACCGGACCAGCCAGAAGGAGAGACACATCATTGTGGCCTGTGAAGGGAACCCGTATGTGCCCGTCCACTTCGATGCTTCTGTGGAGGACTCCACCTAA
>Apalliata_RNASE1
ATGGCTCTGGAGAAATCCCTTGCCCTGCTCCCTCTGCTAGTC---------CTGGTGCTGGGCTGGGTCCAGCCTTCCCTGGGCAAGGAATCCCGAGCCAAGAAGTTCCAGCGGCAGCACATGGACTCAGACGGTTCCCC---TAGCAGCAACCCTACCTACTGCAACGACATGATGAGACGCCGGAATATGACACAGGGACGGTGCAAACCAGTGAACACCTTTGTGCACGAGCCCCTGGTAGATGTCCAGGATGTTTGCTTCCAGGAAAATGTCACCTGCAAGAACGGGCAGGCCAACTGCTACAAGAGCAACTCCAGCATGCACATCACCGACTGCCGCCTGACGAACGGCTCCAAGTACCCCAACTGTGCATACCGGACCAGCCAGAAGGAGAGACACATCATTGTGGCCTGTGAAGGGAACCCATATGTGCCTGTCCACTTCGATGCTTCTGTGGAGGACTCCACCTAA
>Apalliata10X_RNASE1
ATGGCTCTGGAGAAATCCCTTGCCCTGCTCCCTCTGCTAGTC---------CTGGTGCTGGGCTGGGTCCAGCCTTCCCTGGGCAAGGAATCCCGAGCCAAGAAGTTCCAGCGGCAGCACATGGACTCAGACGGTTCCCC---TAGCAGCAACCCTACCTACTGCAACGACATGATGAGACGCCGGAATATGACACAGGGACGGTGCAAACCAGTGAACACCTTTGTGCACGAGCCCCTGGTAGATGTCCAGGATGTTTGCTTCCAGGAAAATGTCACCTGCAAGAACGGGCAGGCCAACTGCTACAAGAGCAACTCCAGCATGCACATCACCGACTGCCGCCTGACGAACGGCTCCAAGTACCCCAACTGTGCATACCGGACCAGCCAGAAGGAGAGACACATCATTGTGGCCTGTGAAGGGAACCCATATGTGCCTGTCCACTTCGATGCTTCTGTGGAGGACTCCACCTAA
>Apigra_RNASE1B_Hap1
ATGGCTCTGGAGAAGTCCCTCGCCCTGCTCCCTCTGCTAGTCCTGGTGCTGCTGGTGCTGGGCTGGGTCCAGCCTTCCCTGGGCAAGGAATCCCAGGCCGAGAAGTTCCAGCGGCAGCACATGGACTCAGACGGTGCCCCTAGCAGCAGCAACTCCACCTACTGCAACGACATGATGAGACGCCGGAATATGACACAGGGATGGTGCAAATCAGTGAACACCTTTGTGCACGAGCCCCTGGTAGATGTCCAGGATGTCTGCTTCCAGGAAAATGTCACCTGCAAGAACGGGCAGTCCAACTGCTACAAGAGCAACTCCAGCATGCACATCACCGAATGCCACCTGACGAGCGGCTCCAAGTACCCCAACTGTGCATACCAGACCAGCCAGAAGGAGGGACACATCATTGTGGCCTGTGAAGGGAACCCATATGTGCCCGTCCACTTCGATGCTTCTGTGGAGGACTCCACCTAA
>Apigra_RNASE1B_Hap2
ATGGCTCTGGAGAAGTCCCTCGCCCTGCTCCCTCTGCTAGTCCTGGTGCTGCTGGTGCTGGGCTGGGTCCAGCCTTCCCTGGGCAAGGAATCCCAGGCCGAGAAGTTCCAGCGGCAGCACATGGACTCAGACGGTGCCCCTAGCAGCAGCAACTCCACCTACTGCAACGACATGATGAGACGCCGGAATATGACACAGGGATGGTGCAAATCAGTGAACACCTTTGTGCACGAGCCCCTGGTAGATGTCCAGGATGTCTGCTTCCAGGAAAATGTCACCTGCAAGAACGGGCAGTCCAACTGCTACAAGAGCAACTCCAGCATGCACATCACCGAATGCCACCTGACGAACGGCTCCAAGTACCCCAACTGTGCATACCAGACCAGCCAGAAAGAGGGACACATCATTGTGGCCTGTGAAGGGAACCCATATGTGCCCGTCCACTTCGATGCTTCTGTGGAGGACTCCACCTAA
>Asara_RNASE1B
ATGGCTCTGGAGAAGTCCCTCGCCCTGCTCCCTCTGCTAGTCCTGGTGCTGCTGGTGCTGGGCTGGGTCCAGCCTTCCCTGGGCAAGGAATCCCAGGCCGAGAAGTTCCAGCGGCAGCACATGGACTCAGACGGTGCCCCTAGCAGCAGCAACTCCACCTACTGCAACGACATGATGAGACGCCGGAATATGACACAGGGATGGTGCAAACCAGTGAACACCTTTGTGCACGAGCCCCTGGTAGATGTCCAGGATGTCTGCTTCCAGGAAAATGTCACCTGCAAGAACGGGCAGTCCAACTGCTACAAGAGCAACTCCAGCATGCACATCACCGACTGCCGCCTGACGAGCGGCTCCAAGTACCCCAACTGTGCATACCGGACCAGCCAGAAGGAGAGACACATCATTGTGGCCTGTGACGGGAACCCATATGTGCCCGTCCACTTCGATGCTTCTGTGGAGGACTCCACCTAA
>Aseniculus_RNASE1B_Hap2
ATGGCTCTGGAGAAGTCCCTCGCCCTGCTCCCTCTGCTAGTCCTGGTGCTGCTGGTGCTGGGCTGGGTCCAGCCTTCCCTGGGCAAGGAATCCCAGGCCGAGAAGTTCCAGCGGCAGCACATGGACTCAGACGGTGCCCCTAGCAGCAGCAACTCCACCTACTGCAACGACATGATGAGACGCCGGAATATGACACAGGGATGGTGCAAACCAGTGAACACCTTTGTGCACGAGCCCCTGGTAGATGTCCAGGATGTCTGCTTCCAGGAAAATGTCACCTGCAAGAACGGGCAGTCCAACTGCTACAAGAGCAACTCCAGCATGCACATCACCGACTGCCGCCTGACGAGCGGCTCCAAGTACCCCAACTGTGCATACCGGACCAGCCAGAAGGAGAGACACATCATTGTGGCCTGTGACGGGAACCCATATGTGCCCGTCCACTTCGATGCTTCTGTGGAGGACTCCACCTAA
>Aseniculus_RNASE1B_Hap1
ATGGCTCTGGAGAAGTCCCTCGCCCTGCTCCCTCTGCTAGTCCTGGTGCTGCTGGTGCTGGGCTGGGTCCAGCCTTCCCTGGGCAAGGAATCCCAGGCCGAGAAGTTCCAGCGGCAGCACATGGACTCAGACGGTGCCCCTAGCAGCAGCAACTCCACCTACTGCAACGACATGATGAGACGCCGGAATATGACACAGGGATGGTGCAAACCAGTGAACACCTTTGTGCACGAGCCCCTGGTAGATGTCCAGGATGTCTGCTTCCAGGAAAATGTCACCTGCAAGAACGGGCAGACCAACTGCTACAAGAGCAACTCCAGCATGCACATCACCGACTGCCGCCTGACGAACGGCTCCAAGTACCCCAACTGTGCATACCGGACCAGCCAGAAGGAGAGACACATCATTGTGGCCTGTGACGGGAACCCATATGTGCCCGTCCACTTCGATGCTTCTGTGGAGGACTCCACCTAA
>Apalliata_RNASE1B_Hap1
ATGGCTCTGGAGAAGTCCCTCGCCCTGCTCCCTCTGCTAGTCCTGGTGCTGCTGGTGCTGGGCTGGGTCCAGCCTTCCCTGGGCAAGGAATCCCAGGCTGAGAAGTTCCAGCGGCAGCACATGGACTCAGACGGTTCCCCTAGCAGCAGCAACTCCACCTACTGCAATGACATGATGAGACGCCGGAATATGACACAGGGATGGTGCAAACCAGTGAACACCTTTGTACACGAGCCCCTGGTAGATGTCCAGGATGTCTGCTTCCAGGAAAATGTCACCTGCAAGAACGGGCAGTCCAACTGCTACAAGAGCAACTCCAGCATGCACATCACCGAATGCCGCCTGACGAACGGCTCCAAGTACCCCAACTGTGCATACCGGACCAGCCAGAAGGAGAGACACATCATTGTGGCCTGTGAAGGGAACCCATATGTGCCCGTCCACTTCGATGCTTCTGTGGAGGACTCCACCTAA
>Apalliata10X_RNASE1B_Hap1
ATGGCTCTGGAGAAGTCCCTCGCCCTGCTCCCTCTGCTAGTCCTGGTGCTGCTGGTGCTGGGCTGGGTCCAGCCTTCCCTGGGCAAGGAATCCCAGGCTGAGAAGTTCCAGCGGCAGCACATGGACTCAGACGGTTCCCCTAGCAGCAGCAACTCCACCTACTGCAACGACATGATGAGACGCCGGAATATGACACAGGGATGGTGCAAACCAGTGAACACCTTTGTGCACGAGCCCCTGGTAGATGTCCAGGATGTCTGCTTCCAGGAAAATGTCACCTGCAAGAACGGGCAGTCCAACTGCTACAAGAGCAACTCCAGCATGCACATCACCGACTGCCGCCTGACGAACGGCTCCAAGTACCCCAACTGTGCATACCGGACCAGCCAGAAGGAGAGACACATCATTGTGGCCTGTGAAGGGAACCCATATGTGCCTGTCCACTTCGATGCTTCTGTGGAGGACTCCACCTAA
>Apalliata_RNASE1B_Hap2
ATGGCTCTGGAGAAATCCCTCGCCCTGCTCCCTCTGCTAGTCCTGGTGCTGCTGGTGCTGGGCTGGGTCCAGCCTTCCCTGGGCAAGGAATCCCAGGCCGAGAAGTTCCAGCGGCAGCACATGGACTCAGACGGTGCCCCTAGCAGCAGCAACTCCACCTACTGCAACGATATGATGAGACGCCGGAATATGACACAGGGATGGTGCAAACCAGTGAACACCTTTGTGCACGAGCCCCTGGTAGATGTCCAGGATGTCTGCTTCCAGGAAAATGTCACCTGCAAGAACGGGCAGTCCAACTGCTACAAGAGCAACTCCAGCATGCACATCACCGACTGCCGCCTGACGAACGGCTCCAAGTACCCCAACTGTGCATACCGGACCAGCCAGAAGGAGAGACACATCATTGTGGCCTGTGAAGGGAACCCATATGTGCCTGTCCACTTCGATGCTTCTGTGGAGGACTCCACCTAA
>Apalliata10X_RNASE1B_Hap2
ATGGCTCTGGAGAAATCCCTCGCCCTGCTCCCTCTGCTAGTCCTGGTGCTGCTGGTGCTGGGCTGGGTCCAGCCTTCCCTGGGCAAGGAATCCCAGGCCGAGAAGTTCCAGCGGCAGCACATGGACTCAGACGGTGCCCCTAGCAGCAGCAACTCCACCTACTGCAACGATATGATGAGACGCCGGAATATGACACAGGGATGGTGCAAACCAGTGAACACCTTTGTGCACGAGCCCCTGGTAGATGTCCAGGATGTCTGCTTCCAGGAAAATGTCACCTGCAAGAACGGGCAGTCCAACTGCTACAAGAGCAACTCCAGCATGCACATCACCGACTGCCGCCTGACGAACGGCTCCAAGTACCCCAACTGTGCATACCGGACCAGCCAGAAGGAGAGACACATCATTGTGGCCTGTGAAGGGAACCCATATGTGCCTGTCCACTTCGATGCTTCTGTGGAGGACTCCACCTAA
>Rhinopithecus_bieti_RNASE1B
ATGGCTCTGGATAAGTCTGTCATCCTGCTCCCTCTGCTTGTCGTGGTGCTGCTGGTGCTGGGCTGGGCCCAGCCTTCCCTAGGCGGGGAATCCGGGGCCCAGAAATTCCAGCGGCAGCACATGGACTCAGGCAGTTCCCC---CAGCAGCAGCTCCACCTACTGCAACCAAATGATGAAGCGCCGGAATATGACACAGGGGTGGTGCAAACCAGTGAACACCTTTGTGCACGAGCCCCTGGTAGATGTCCAGAAAGTCTGCTTCCAGGAAAAGGTCACCTGCAAGAACGGGCAGACCAACTGCTTCAAGAGCAATTCCAGAATGCACATCACGGACTGCCGCCTGACAAATGGCTCCAAGTACCCCAACTGTGCATACCGGGCCACCCCGAAGGAGAGCCACATCATTGTGGCCTGTGAAGGGAGCCCGTATGTGCCAGTCCACTTCGATGATTCTGTGGAGGACTCAACCTAA
>Rhinopithecus_bieti_RNASE1
ATGGCTCTGGATAAGTCTGTCATCCTGCTCCCTCTGCTTGTCGTGGTGCTGCTGGTGCTGGGCTGGGCCCAGCCTTCCCTAGGCAGGGAATCCCGGGCCAAGAAATTCCAGCGGCAGCACATGGACTCAGGCAGTTCCCC---CAGCAGCAGCTCCACCTACTGCAACCAAATGATGAAGCGCCGGAATATGACACAGGGGCGGTGCAAACCAGTGAACACCTTTGTGCACGAGCCCCTGGTAGATGTCCAGAATGTCTGCTTCCAGGAAAAGGTCACCTGCAAGAACGGGCAGACCAACTGCTTCAAGAGCAATTCCAGAATGCACATCACGGACTGCCGCCTGACAAACGGCTCCAAGTACCCCAACTGTGCATACCGGGCCAGCCCGAAGGAGAGACACATCATTGTGGCCTGTGAAGGGAGCCCGTATGTGCCAGTCCACTTCGATGCTTCTGTGGAGGACTCAACCTAA
>Pygathrix_nemaeus_RNASE1
ATGGCTCTGGATAAGTCTGTCATCCTGCTCCCTCTGCTTGTCGTGGTGCTGCTGGTGCTGGGCTGGGCCCAGCCTTCCCTAGGCAGGGAATCCCGGGCCAAGAAATTCCAGCGGCAGCACATGGACTCAGGCAGTTCCCC---CAGCAGCAGCTCCACCTACTGCAACCAAATGATGAAGCGCCGGAATATGACACAGGGGCGGTGCAAACCAGTGAACACCTTTGTGCACGAGCCCCTGGTAGATGTCCAGAATGTCTGCTTCCAGGAAAAGGTCACCTGCAAGAACGGGCAGACCAACTGCTTCAAGAGCAATTCCAAAATGCACATCACAGACTGCCGCCTGACAAACGGCTCCAAGTACCCCAACTGTGCATACCGGACCAGCCCGAAGGAGAGACACATCATTGTGGCCTGTGAAGGGAGCCCGTATGTGCCAGTCCACTTCGATGCTTCTGTGGAGGACTCAACCTAA
>Nasalis_larvatus_RNASE1
ATGGCTCTGGATAAGTCTGTCATCCTGCTCCCTCTGCTTGTCGTGGTGCTGCTGGTGCTGGGCTGGGCCCAGCCTTCCCTAGGCAGGGAATCCCGGGCCAAGAAATTCCAGCGGCAGCACATGGACTCAGGCAGTTCCCC---CAGCAGCAGCTCCACCTACTGCAACCAAATGATGAAGCGCCGGAATATGACACAGGGGCGGTGCAAACCAGTGAACACCTTTGTGCACGAGCCCCTGGTAGATGTCCAGAATGTCTGCTTCCAGGAAAAGGTCACCTGCAAGAACGGGCAGACCAACTGCTTCAAGAGCAATTCCAGAATGCACATCACAGACTGCCGCCTGACAAACGGCTCCAAGTACCCCAACTGTGCATACCGGACCACCCCGAAGGAGAGACACATCATTGTGGCCTGTGAAGGGAGCCCGTATGTGCCAGTCCACTTCGATGCTTCTGTGGAGGACTCAACCTAA
>Colobus_guereza_RNASE1
ATGGCTCTGGATAAGTCTGTCATCCTGCTCCCTCTGCTTGTCCTGGTGCTGCTGGTGCTGGGCTGGGCCCAGCCTTCCCTAGGCAGGGAATCCCGGGCCAAGAAATTCCAGCGGCAGCACATGGACTCAGACAGTTCCCC---CAGCAGCAGCTCCACCTACTGCAACCAAATGATGAAGCGCCGGAATATGACACAGGGGCGGTGCAAACCAGTGAACACCTTTGTGCACGAGCCCCTGGTAGATGTCCAGAATGTCTGCTTCCAGGAAAAGGTCACCTGCAAGAACGGGCAGACCAACTGCTTCAAGAGCAATTCCAGAATGCACATCACAGACTGCCGCCTGACAAACGGCTCCAGGTACCCCAACTGTGCATACCGGACCAGCTCGAAGGAGAGACACATCATTGTGGCCTGTGAAGGGAGCCCGTATGTGCCAGTCCACTTCGATGCTTCTGTGGAGGACTAA------
>Procolobus_badius_RNASE1
ATGGCTCTGGATAAGTCTGTCATCCTGCTCCCTCTGTTTGTCCTGGTGCTACTGGTGCTGGGCTGGGCCCAGCCTTCCCTAGGCAGGGAATCCCGGGCCAAGAAATTCCAGCGGCAGCACATGGACTCAGGCAGTTCCCC---CAGCAGCAGCTCTACCTACTGCAACCAAATGATGAAGCGCCGGAATATGACACAGGGGCGGTGCAAACCAGTGAACACCTTTGTGCACGAGCCCCTGGTAGATGTCCAGAATGTCTGCTTCCAGGAAAAGGTCACTTGCAAGAACGGGCAGACCAACTGCTTCAAGAGCAATTCCAGAATGAACATCACAGACTGCCGCCTGACAAACGGCTCCAGGTACCCCAACTGTGCATACCGGACCAGCTCGAAGGAGAGACACATCATTGTGGCGTGTGAAGGGAGCCCGTATGTGCCAGTCCACTTCGATGCTTCTGTGGAGGACTCAACCTAA
>Pygathrix_nemaeus_RNASE1B
ATGGCTCTGGATAAGTCTGTCATCCCGCTCCCTCTGCTTGTCGTGGTGCTGCTGGTGCTGGGCTGGGCCCAGCCTTCCCTAGGCGGGGAATCCCAGGCCGAGAAATTCCAGCGGCAGCACATGGACTCAGGCAGTTCCCC---CAGCAGCAGCTCCACCTACTGCAACCAAATGATGAAGCTCCGGAATATGACACAGGGGTGGTGCAAATCAGTGAACACCTTTGTGCACGAGCCCCTGGTAGATGTCCAGAATGTCTGCTTCCAGGAAAAGGTCACCTGCAAGAACGGGCAGACCAACTGCTTCAAGAGCAATTCCAAAATGCACATCACAGAGTGCCGCCTGACAAATGGCTCCAAGTACCCCAACTGTGCATACCAGACCAGCCCGAAGGAGAGACACATCATTGTGGCCTGTGAAGGGAGCCCGTATGTGCCAGTCCACTTTGATGATTCTGTGGAGGACTCAACCTAA
>Nasalis_larvatus_RNASE1B
ATGGCTCTGGATAAGTCTGTCATCCTGCTCCCTCTGCTTGTCGTGGTGCTGCTGGTGCTGGGCTGGGCCCAGCCTTCCCTAGGCGGGGAATCCCGGGCCGAGAAATTCCAGCGGCAGCACATGGACTCAGGCAGTTCCCC---CAGCAGCAGCTCCACCTACTGCAACCAAATGATGAAACTCCGGAATATGACACAGGGGTGGTGCAAATCAGTGAACACCTTTGTGCACGAGCCCCTGGTAGATGTCCAGAATGTCTGCTTCCAGGAAAAGGTCACCTGCAAGAACGGGCAGACCAACTGCTTCAAGAGCGATTCCAAAATGCACATCACAGACTGCCGCCTGACAAGCGGCTCCAAGTACCCCAACTGTGCATACCAGACCACCCCGAAGGAGAGACACATCATTGTGGCCTGTGAAGGGAGCCCGTATGTGCCAGTCCACTTCGATGATTCTGTGGAGGACTCAAGCTAA
>Colobus_guereza_RNASE1_beta
ATGGCTCTGGATAAGTCTGTCATCCTGTTCCCTGTGCTTGTCCTGGTGCTGCTGGTGCTGGGCTGGGCCCAGCCTTCCCTAGGCAAGGAATCTCAGGCCGAGAAATTCCAGCGGCAGCACATGGACTCAGGCAGTTCCCC---CAGCAGCAGCTCCACCTACTGCAACCAAATGATGAAGCGCCGGAATATGACACAGGGGTGGTGCAAACCATTGAACACCTTTGTGCACGAGCCCCTGGTAGATGTCCAGAATGTCTGCTTCCAGGAAAAGGTCACCTGCGAGAATGGGCAGACCAACTGCTTCAAGAGCAATTCCAGAATGCACATCACAGACTGCCGCCTGACAGACGGCTCCAAGTACCCCAACTGTGCATACCGGACCAGCTCGAAGGAGAGACACATCATTGTGGCCTGTGACGGGAGCCCGTATGTGCCAGTCCACTTCGATGCTTCTGTGGAGGACTAA------
>Colobus_guereza_RNASE1_gamma
ATGGCTCTGGATAAGTCTGTCATCCTGTTCCCTGTGCTTGTCCTGGTGCTGCTGGTGCTGGGCTGGGCCCAGCCTTCCCTAGGCAAGGAATCTCAGGCCGAGAAATTCCAGCGGCAGCACATGGACTCAGGCAGTTCCCC---CAGCAGCAGCTCCACCTACTGCAACCAAATGATGAAGCGCCGGAATATGACACAGGGGTGGTGCAAACCATTGAACACCTTTGTGCACGAGCCCCTGGTAGATGTCCAGAATGTCTGCTTCCAGGAAAAGGTCACCTGCAAGAATTGGCAGACCAACTGCTTCAAGAGCAATTCCAGAATGCACATCACAGAGTGCTGCCTGACAGACGGCTCCAAGTACCCCAACTGTGCATACCGGACCAGCTCGAAGGAGAGACACATCATTGTGGCCTGTGACGGGAGCCCGTATGTGCCAGTCCACTTCGATGATTCTGTGGAGGACTCAACCTAA
>Papio_hamadryas_RNASE1
ATGGCTCTGGATAAGTCTGTCATCCTGCTCCCTCTGCTTGTCCTGGTGCTGCTGGTGCTGGGCTG------------CCTGGGCAGGGAATCCCGGGCCAAGAAATTCCAGCGGCAGCACATGGACTCAGGCAGTTCCCC---CAGCAGCAACTCCACCTACTGCAACCAAATGATGAAGCGCCGGAGTATGACACATGGGCGGTGCAAACCAGTGAACACCTTTGTGCACGAGCCCCTGGTAGATGTCCAGAATGTCTGCTTCCAGGAAAAGGTCACCTGCAAGAACGGGCAGACCAACTGCTTCAAGAGCAAGTCCAGCATGCACATCACAGACTGCCGCCTGACAAACGGCTCCAGGTACCCCAACTGTGCATACCGGACCAGCCCGAAGGAGAGACGCATCATTGTGGCCTGTGAAGGGAGCCCATATGTGCCAGTCCACTTCGATGCTTCTGTGGAGGACTCAACCTAA
>Chlorocebus_aethiops_RNASE1
ATGGCTCTGGATAAGTCTGTCATCCTGCTCCCTCTGCTTGTCCTGGTGCTGCTGGTGCTGGGCTG------------CCTGGGCAGGGAATCCCGGGCCAAGAAATTCCAGCGGCAGCACATGGACTCAGGCAGTTCCCC---CAGCAGCAACTCCACCTACTGCAACCAAATGATGAAGCGCCGGAGTATGACACAGGGGCGGTGCAAACCAGTGAACACCTTTGTGCACGAGCCCCTGGTAGATGTCCAGAATGTCTGCTTCCAGGAAAAGGTCACCTGCAAGAACGGGCAGACCAACTGCTTCAAGAGCAAGTCCAGCATGCACATCACAGACTGCCGCCTGACAAACGGCTCCAGGTACCCCAACTGTGCATACCGGACCAGCCCGAAGGAGAGACGCATCATTGTGGCCTGTGAAGGGAGCCCATATGTGCCAGTCCACTTCGATGCTTCTGTGGAGGACTCAACCTAA
>Miopithecus_talapoin_RNASE1
ATGGCTCTGGATAAGTCTGTCATCCTGCTCCCTCTGCTTGTCCTGGTGCTGCTGGTGCTGGGCTG------------CCTGGGCAGGGAATCCCGGGCCAAGAAATTCCAGCGGCAGCACATGGACTCAGGCAGTTCCCC---CAGCAGCAACTCCACCTACTGCAATCAAATGATGAAGCGCCGGAGTATGACACAGGGGCGGTGCAAACCAGTGAACACCTTTGTGCACGAGCCCCTGGTAGATGTCCAGAATGTCTGCTTCCAGGAAAAGGTCACCTGCAAGAACGGGCAGACCAACTGCTTCAAGAGCAAGTCCAGCATGCACATCACAGACTGCCGCCTGACAAACGGCTCCAGGTACCCCAACTGTGCATACCGGACCAGCCCGAAGGAGAGACGCATCATCGTGGCCTGTGAAGGGAGCCCGTATGTGCCAGTCCACTTCGATGCTTCTGTGGAGGACTCAACCTAA
>Macaca_nemestrina_RNASE1
ATGGCTCTGGATAAGTCTGTCATCCTGCTCCCTCTGCTTGTCCTGGTGCTGCTGGTGCTGGGCTG------------CCTGGGCAGGGAATCCCGGGCCAAGAAATTCCAGCGGCAGCACATGGACTCAGACAGTTCCCC---CAGCAGCAACTCCACCTACTGCAACCAAATGATGAAGCGCCGGAGTATGACACACGGGCGGTGCAAACCAGTGAACACCTTTGTGCACGAGCCCCTGGTAGATGTCCAGAATGTCTGCTTCCAGGAAAAGGTCACCTGTAAGAACGGGCAGACCAACTGCTTCAAGAGCAAGTCCAGCATGCACATCACAGACTGCCGCCTGACAAACGGCTCCAGGTACCCCAACTGTGCATACCGGACCAGCCCGAAGGAGAGACGCATCATTGTGGCCTGTGAAGGGAGCCCATATATGCCAGTCCACTTCGATGCTTCTGTGGAGGACTCAACCTAA
>Macaca_mulatta_RNASE1
ATGGCTCTGGATAAGTCTGTCATCCTGCTCCCTCTGCTTGTCCTGGTGCTGCTGGTGCTGGGCTG------------CCTGGGCAGGGAATCCCGGGCCAAGAAATTCCAGCGGCAGCACATGGACTCAGGCAGTTCCCC---CAGCAGCAACTCCACCTACTGCAACCAAATGATGAAGCGCCGGAGTATGACGCACGGGCGGTGCAAACCAGTGAACACCTTTGTGCATGAGCCCCTGGTAGATGTCCAGAATGTCTGCTTCCAGGAAAAGGTCACCTGCAAGAACGGGCAGACCAACTGCTTCAAGAGCAAGTCCAGCATGCACATCACAGACTGCCGCCTGACAAACGGCTCCAGGTACCCCAACTGTGCATACCGGACCAGCCCGAAGGAGAGACACATCATTGTGGCCTGTGAAGGGAGCCCACATGTGCCAGTCCACTTCGATGCTTCTGTGGAGGACTCAACCTAA
>Pongo_pygmaeus_RNASE1
ATGGCTCTGGAGAAATCTCTTGTCCTGCTCCCTCTGCTTGTCCTGATACTGCTGGTGCTGGGCTGGGTCCAGCCTTCCCTGGGCAAGGAATCCCGGGCCAAGAAATTCCAGCGGCAGCACATGGACTCAGGCAGTTCCCC---CAACAGCAACTCCACCTACTGCAACCAAATGATGAGGCGCCGGAATATGACACAGGGGCGGTGCAAACCAGTGAACACCTTTGTGCACGAGCCCCTGGTAGATGTCCAGAATGTCTGTTTCCAGGAAAAGGTCACCTGCAAGAACGGGCAGGGCAACTGCTACAAGAGCAACTCCAGCATGCACATCACAGACTGCCGCCTGACACACGGCTCCAGGTACCCCAACTGTGCATACCGGACCAGCACGAAGGAGAGACACATCATTGTGGCCTGTGAAGGGAGCCCATATGTGCCAGTCCACTTCGATGCTTCTGTGGAGGACTCCACCTAA
>Pan_troglodytes_RNASE1
ATGGCTCTGGAGAAGTCTCTTGTCCTGCTCCCTCTGCTTGTCCTGATACTGCTGGTGCTGGGCTGGGTCCAGCCTTCCCTGGGCAAGGAATCCCGGGCCAAGAAATTCCAGCGGCAGCATGTGGACTCAGACAGTTCCCC---CAGCAGCAGCTCCACCTACTGTAACCAAATGATGAGGCGCCGGAATATGACACAGGGGCGGTGCAAACCAGTGAACACCTTTGTGCACGAGCCCCTGGTAGATGTCCAGAATGTCTGTTTCCAGGAAAAGGTCACCTGCAAGAACGGGCAGGGCAACTGCTACAAGAGCAACTCCAGCATGCGCATCACAGACTGCCGCCTGACAAACGGCTCCAGGTACCCCAACTGTGCATACCGGACCAGCCCGAAGGAGAGACACATCATTGTGGCCTGTGAAGGGAGCCCGTATGTGCCGGTCCACTTCGATGCTTCTGTGGAGGACTCCACCTAA
>Gorilla_gorilla_RNASE1
ATGGCTCTGGAGAAGTCTCTTGTCCTGCTCCCTCTGCTTGTCCTGATACTGCTGGTGCTGGGCTGGGTCCAGCCTTCCCTGGGCAAGGAATCCCGGGCCAAGAAATTCCAGCGGCAGCATATGGACTCAGACAGTTCCCC---CAGCAGCAACTCCACCTACTGTAACCAAATGATGAGGCGCCGGAATATGACACAGGGGCGATGCAAACCAGTGAACACCTTTGTGCACGAGCCCCTGGTAGATGTCCAGAATGTCTGTTTCCAGGAAAAGGTCACCTGCAAGAACGGGCAGGGCAACTGCTACAAGAGCAACTCCAGCATGCACATCACAGACTGCCGCCTGACAAACGGCTCCAGGTACCCCAACTGTGCATACCGGACCAGCCCGAAGGAGAGACACATCATTGTGGCCTGTGAAGGGAACCCATATGTGCCAGTCCACTTCGATGCTTCTGTGGAGGACTCCACCTAA
>Homo_sapiens_RNASE1_cds
ATGGCTCTGGAGAAGTCTCTTGTCCGGCTCCTTCTGCTTGTCCTGATACTGCTGGTGCTGGGCTGGGTCCAGCCTTCCCTGGGCAAGGAATCCCGGGCCAAGAAATTCCAGCGGCAGCATATGGACTCAGACAGTTCCCC---CAGCAGCAGCTCCACCTACTGTAACCAAATGATGAGGCGCCGGAATATGACACAGGGGCGGTGCAAACCAGTGAACACCTTTGTGCACGAGCCCCTGGTAGATGTCCAGAATGTCTGTTTCCAGGAAAAGGTCACCTGCAAGAACGGGCAGGGCAACTGCTACAAGAGCAACTCCAGCATGCACATCACAGACTGCCGCCTGACAAACGGCTCCAGGTACCCCAACTGTGCATACCGGACCAGCCCGAAGGAGAGACACATCATTGTGGCCTGTGAAGGGAGCCCATATGTGCCAGTCCACTTTGATGCTTCTGTGGAGGACTCTACCTAA
>Nomascus_leucogenys_RNASE1
ATGGCTCTGGAGAAGTCTCTTGTCCTGCTCCCCCTGTTTGTCCTGATGCTGCTGGTGCTGGGCTGGGTCCAGCCTTCCCTGGGCAAGGAATCCCGGGCCAAGAAATTCCAGCGGCAGCACATGGACTCAGACAGTTCCCC---CAGCAGCAACTCCACCTACTGCAACCAAATGATGAGGCGCCGGAATATGACACAGGGGCGGTGCAAACCAGTGAACACCTTTGTGCACGAGCCCCTGGTAGATGTCCAGAATGTCTGCTTCCAGGAAAAGGTCACCTGCAAGAACGGGCAGGCCAACTGCTACAAGAGCAACTCCAGCATGCACATCACAGACTGCCGCCTGACAAACGGCTCCAGGTACCCCAACTGTGCATACCGGACCAGCCCGAAGGAGAGACACATCATTGTGGCCTGTGAAGGGAGCCCATATGTGCCAGTCCACTTCGACGCTTCTGTGGAAGACTCCACCTAA
>Procolobus_badius_RNASE1C
ATGGCTCTGGATAAGTCTGTCATCCTGCTCCCTCTGCTTGTCCTGGTGCTGCTGGTGCTGGGCTGGGCCCAGCCTTCCCTAGGCAGTGAATCCGCGGCCGAGAAATTCCAGCGGCAGCACATGGACTCAGACAGTTCCCC---CAGCAGCAGCTCCACCTACTGCAACCAAATGATGAAGCGCCGGAATATGACACAGGGGTGGTGCAAACCACTGAACACCTTTGTGCACGAGCCCCTGGTAGATGTCCAGAATGTCTGCTTCCAGGAAAATGTCACCTGCAAGAACGGGCAGACCAACTGCTTCAAGAGCAATTCCAAAATGCACATCACAGACTGCAGTCTGACAAACGGCTCCAAGTACCCCAACTGTGCATACCAGACCAGCAATTTGGAGAGACAAATCATTGTGGCCTGTGAAGGGAGCCCGTATGTGCCAGTCCACTTCGATGCTTCTGTGGAGGACTCAACCTAA
>Procolobus_badius_RNASE1B
ATGGCTCTGGATAAGTCTGTCATCCTGCTCCCTCTGTTTGTCCTGGTGCTACTGGTGCTGGGCTGGGCCCAGCCTTCCTTAGGCAGTGAATCCGCGGCCGAGAAATTCCAGCGGCAGCACATGGACTCAGACAGTTCCCC---CAGCAGCAGCTCCACCTACTGCAACCAAATGATGAAGCGCCGGAATATGACACAGGGGTGGTGCAAATCAGTGAACACCTTTGTGCACGAGCCCCTGGTAGATGTCCAGAATGTCTGCTTCCAGGAAAATGTCACCTGCAAGAACGGGCAGACCAACTGCTTCAAGAGCAATTCCAGAATGCACATCACAGAGTGCCGCCTGACAAACGGCTCCAAGTACCCCAACTGTGCATACCAGACCAGCAATTTGGAGAGACAAATCATTGTGGCCTGTGAAGGGAGCCCGTATGTGCCAGTCCACTTCGATGCTTCTGTGGAGGACTCAACCTAA
>Microcebus_murinus_RNASE1
ATGGCTCTGGAGAAGTCCCTCGTCCTGTTCCCACTGCTGGTTCTGGCGCTGCTGGTGCTGGAGTGGGTCCAGCCTTCCCTGGGCAAGGAGTCCCCGGCCATGAAGTTCCAGCGGCAGCACATGGACTCGGGCAGCTCCTC---CAGCAGCAACTCCACCTACTGCAACCTAATGATGAGGCGCCGGAATATGACAAAGGGACGGTGCAAGCCGGTGAACACCTTTGTGCACGAACCCCTGGTAGATGTCCAGGCCGTCTGCTTCCAGGAAAATGTCACCTGCAAGAATGGGCAGACCAACTGCTATAAGAGCAACTCTAACATGCACATCACAGACTGCCGCCTGACAGGCGGCTCCAAGTACCCCAACTGTGCATACCGGGCCAGCCAGAAGGAGAGACACATCATTGTGGCTTGTGAGGGAAGCCCATATGTGCCTGTCCACTTCGATGCTTCTGTGGGGGACTCCACCTAA
>Lemur_catta_RNASE1
ATGGCTCTGGAGAAGTCTCTTGTCCTGTTGCCACTGCTAGTTCTGGCGCTGCTGGTGCTGGGGTGGATCCAGCCTTCCCTGGGCAAGGAATCCCGGGCCATGAAGTTCCAGCGGCAGCACATGGACCCAGGCAGTTCCTC---CAGCAGCAGCTCCACCTACTGCAACCAAATGATGAGGCGCCGGAATATGACAAACGGATGGTGCAAGCCGGTGAACACCTTTGTGCATGAACCCCTGGTAGATGTCCAGGCCATCTGCTTCCAGGAAAACGTCACCTGCAAGAATGGGCAGACCAACTGCTATAAGAGCAACTCGACCATGCACATCACAGACTGCCGCCTGACGGGCAGCTCCAAGTACCCCAACTGTGCATACCGGACCAGCCAGAAGGAGAGACGCATCATTGTGGCTTGCGAGGGGAGCCCATATGTGCCAGTCCACTTCGATGCTTCTGTGGAGGACTCTACCTAA
>Bos_taurus_RNASE1
ATGGCTCT---GAAGTCCCTGGTCCTGTTGTCGCTGTTGGTCCTGGTGCTGC---TGCTGGTGCGGGTCCAGCCTTCCCTGGGCAAGGAAACTGCAGCAGCCAAGTTTGAGCGGCAGCACATGGACTCCAGCACTTCCGC---TGCCAGCAGCTCCAACTACTGTAACCAGATGATGAAGAGCCGGAACCTGACCAAAGATCGATGCAAGCCAGTGAACACCTTTGTGCACGAGTCCCTGGCTGATGTCCAGGCCGTGTGCTCCCAGAAAAATGTTGCCTGCAAGAATGGGCAGACCAATTGCTACCAGAGCTACTCCACCATGAGCATCACCGACTGCCGTGAGACCGGCAGCTCCAAGTACCCCAACTGTGCCTACAAGACCACCCAGGCGAATAAACACATCATTGTGGCTTGTGAGGGAAACCCGTACGTGCCAGTCCACTTTGATGCTTCAGTGTAG------------
